# Supplementary material for: Subgingival Microbiome in Rheumatoid Arthritis Patients with Periodontitis
Source: Int J Mol Sci. 2022 Aug 31;23(17):9883. doi: 10.3390/ijms23179883 (PMC9456296; doi:10.3390/ijms23179883)
Supplement: Supplementary file 1 [file ijms-23-09883-s001.zip]

Archive with 1 entries (1 files):
- ijms-1868797-supplementary.pdf
